# Supplementary material for: Remimazolam Anaphylaxis during Induction of General Anesthesia Confirmed by Provocation Test—A Case Report and Literature Review
Source: Medicina (Kaunas). 2023 Oct 30;59(11):1915. doi: 10.3390/medicina59111915 (PMC10673581; doi:10.3390/medicina59111915)
Supplement: Supplementary file 1 [file medicina-59-01915-s001.zip]

Archive with 1 entries (1 files):
- medicina-2656612-supplementary.pdf
